# Supplementary material for: Recombinant Follicle-Stimulating Hormone and Luteinizing Hormone Enhance Mitochondrial Function and Metabolism in Aging Female Reproductive Cells
Source: Int J Mol Sci. 2024 Dec 25;26(1):83. doi: 10.3390/ijms26010083 (PMC11720038; doi:10.3390/ijms26010083)
Supplement: Supplementary file 1 [file ijms-26-00083-s001.zip]

Archive with 1 entries (1 files):
- ijms-3366490-supplementary.pdf
